# Supplementary material for: From Standard to Escalated Anticoagulant Prophylaxis in Fractured Older Adults With SARS-CoV-2 Undergoing Accelerated Orthopedic Surgery
Source: Front Med (Lausanne). 2020 Oct 15;7:566770. doi: 10.3389/fmed.2020.566770 (PMC7593394; doi:10.3389/fmed.2020.566770)
Supplement: Supplementary file 1 [file Table_1.XLSX]

## Sheet: Raw_data
IDs	Gender	Reason for access	Age (years)	MUST at admission	COVID-19 classification at admission	Day of surgery	LOS	Deceased	Heparin dose	Blood transfusions	ASA	Charlson index	HCT (T0)	Hb (T0)	Plt (T0)	GB (T0)	PCR (T0)	Urea (T0)	Creat (T0)	AST (T0)	ALT (T0)
2	F	femoral neck fracture	81	High risk	level 2	2020-03-18	29	0	Double	2	2	5	39.4	12.5	174	8.11	7.64	43	0.82	19	16
1	F	femoral neck fracture	82	High risk	level 2	2020-03-18	17	0	Single	3	3	5	30.4	9.6	316	11.35	0.12	43	0.8	18	9
3	F	femoral neck fracture	95	High risk	level 2	2020-03-19	12	1	Single	2	3	4	35.2	11.8	276	11.04	0.21	70	1.41	21	8
4	F	femoral neck fracture	90	High risk	level 2	2020-03-25	9	0	Single	0	3	4	38.7	12.6	205	5.89	6.62	28	0.58	60	45
6	F	femoral neck fracture	85	High risk	level 2	2020-03-26	22	0	Double	1	3	6	35.8	11.9	211	8.12	10.32	120	1.54	49	23
5	F	femoral neck fracture	91	High risk	level 2	2020-03-26	13	0	Single	0	2	6	44.2	15.5	169	10.51	0.76	44	0.82	20	30
7	F	femoral neck fracture	89	High risk	level 2	2020-03-27	7	1	Single	0	3	4	41.1	13.7	204	15.59	8.71	34	0.73	28	26
8	F	femoral neck fracture	72	High risk	level 2	2020-03-28	8	0	Double	6	3	4	27.8	8.9	360	12.12	9	19	0.65	14	10
9	F	femoral neck fracture	90	High risk	level 2	2020-03-29	13	1	Single	3	3	4	29.8	9.9	293	13.79	0.56	83	0.98	39	21
11	F	femoral neck fracture	93	High risk	level 2	2020-03-31	26	0	Double	6	3	4	35.8	11.8	279	23.08	0	47	0.75	19	12
10	F	femoral neck fracture	88	High risk	level 2	2020-03-31	2	1	Single	0	4	4	29.8	10	69	4.31	0.31	38	0.54	41	17
12	M	femoral neck fracture	92	High risk	level 2	2020-04-01	8	0	Double	1	3	4	30.5	9.4	419	9.79	0.4	50	0.93	23	18
13	M	femoral neck fracture	86	High risk	level 2	2020-04-03	13	0	Double	0	3	4	42.2	13.9	206	8.42	4.67	47	1.16	16	7
14	F	femoral neck fracture	90	High risk	level 2	2020-04-08	9	1	Double	0	3	5	45	14.3	469	12.22	2.61	82	0.3	26	18
15	F	femoral neck fracture	81	High risk	level 2	2020-04-08	8	0	Double	0	3	4	39.4	12.9	252	15.11	4.53	56	0.91	18	16
16	F	femoral neck fracture	78	High risk	level 2	2020-04-08	9	0	Double	2	3	4	29.5	10.1	269	3.98	2.58	20	0.57	44	21
